# Supplementary material for: Effects of metal amendment and metalloid supplementation on foliar defences are plant accession-specific in the hyperaccumulator Arabidopsis halleri
Source: Biometals. 2023 Oct 24;37(3):649–69. doi: 10.1007/s10534-023-00550-5 (PMC11101560; doi:10.1007/s10534-023-00550-5)
Supplement: Supplementary file 2 — Supplementary material 2 (XLSX 55.2 kb) [file 10534_2023_550_MOESM2_ESM.xlsx]

## Sheet: Read me
Effects of metal amendment and metalloid supplementation on foliar defences are plant accession-specific in the hyperaccumulator Arabidopsis halleri
Supplementary tables
PotID	Unique pot number which indicates specific group treatment
Accession	Alphabetically ordered: Best: Bestwig, Lan: Langelsheim and Wall: Wallenfels
Metal	Unamended and metal-amended soil
Metalloid	-Si and +Si supplementation
Elements	Unit: μg/g d.w.
Glucosinolates	Unit: μmol/g d.w.
5MSOP	5-methylsulfinylpentyl glucosinolate
4OHI3M	4-hydroxyindol-3-ylmethyl glucosinolate
6MSOH	6-methylsulfinylhexyl glucosinolate
7MSOH	7-methylsulfinylheptyl glucosinolate
I3M	Indol-3-ylmethyl
8MSOO	8-methylsulfinyloctyl glucosinolate
4MOI3M	4-methoxyindol-3-ylmethyl glucosinolate
6MTH	6-methylthiohexyl glucosinolate
7MTH	7-methylthio)heptyl glucosinolate
8MTO	8-methylthio)octyl glucosinolate
Shoot dry biomass	Unit: mg
Total trichome density	Unit: count per 12.6 mm2
n/a	Not applicable
SE	Standard error
95% CI (LL, UL)	95% confidence interval (lower limit, upper limit)

## Sheet: Table S2 Raw data_FoliarElement
PotID	Accession	Metal	Metalloid	Al	B	Ca	Cd	Cu	Fe	K	Mg	Mn	Mo	P	S	Si	Zn
4.2	Best	Unamended	-Si	7.58082	18.3946	12380.2	1.00334	3.12152	31.7168	15702.3	1804.91	27.369	2.22965	1774.25	2672.8	217.336	491.973
4.3	Best	Unamended	-Si	17.3977	29.7191	23119.8	1.82356	3.20355	60.5224	18689	3487.43	68.3588	3.79497	2596.85	4025.63	381.617	815.18
4.4	Best	Unamended	-Si	18.3511	32.8723	19329.8	1.75532	3.29787	60.3191	21516	2884.57	50.266	2.71277	2717.02	4343.62	316.223	843.617
4.5	Best	Unamended	-Si	4.54311	17.0883	11708.8	0.980898	2.1683	34.1766	19840	1771.3	39.1327	2.42643	1783.69	3091.89	155.395	396.696
4.6	Best	Unamended	-Si	5.04024	18.1703	14510.8	1.10123	1.6942	32.105	13909.4	2080.05	40.4913	1.48242	1791.61	2403.22	244.642	565.862
4.7	Best	Unamended	-Si	4.07507	18.7131	12847.2	0.911528	1.76944	29.7587	18252	1927.08	28.7936	1.17962	2106.7	2399.46	249.062	530.188
4.8	Best	Unamended	-Si	14.6004	24.334	16342.2	1.22951	2.40779	64.0369	24185.5	2140.37	40.0102	1.94672	2315.06	2914.96	422.285	634.734
4.1	Best	Unamended	-Si	127.953	30.1181	33179.1	1.27953	3.24803	149.409	28031.5	4008.86	36.7126	2.55906	2302.17	3576.77	1130.91	744.193
2.1	Best	Unamended	+Si	2.08674	17.1031	10965.6	0.736498	1.30933	25.8592	14713.6	1614.98	17.5532	1.14566	1683.72	1817.92	283.633	402.619
2.2	Best	Unamended	+Si	3.16764	16.0331	10789.5	0.779727	1.31579	25.9259	16345	1502.44	15.0585	0.974659	1580.41	1336.26	299.415	291.472
2.3	Best	Unamended	+Si	8.11532	24.5061	18008.5	1.22798	2.45595	39.0817	17106.2	2542.45	55.8996	2.02883	2102.51	2660.44	567.005	570.742
2.4	Best	Unamended	+Si	12.6748	18.5837	14393.3	0.992332	1.75913	41.723	15791.6	1974.74	53.9919	1.44339	1985.12	2539.02	463.69	474.966
2.5	Best	Unamended	+Si	17.9279	28.9995	22788.2	1.77755	2.84408	55.8151	18725.2	3181.31	99.035	2.28542	2704.42	4934.48	818.182	993.906
2.6	Best	Unamended	+Si	27.1952	36.6784	29277.5	1.6558	4.41545	101.405	21866.5	4098.34	67.0848	3.9137	3391.37	5765.18	1588.06	820.873
2.7	Best	Unamended	+Si	5.69173	20.3988	14279.2	1.20482	2.24346	38.0972	16456.2	2068.55	48.6913	2.82509	2101.79	2923.97	361.529	586.207
2.1	Best	Unamended	+Si	4.45135	21.0663	14497.9	1.0352	1.96687	41.2008	20000	2227.23	33.0745	1.86335	2071.95	2780.54	409.783	446.843
3.2	Best	Metal amended	-Si	154.462	16.0183	16574.4	0.915332	1.373	145.538	15176.2	2279.41	81.0069	2.28833	2974.83	2139.82	1407.55	818.307
3.3	Best	Metal amended	-Si	256.538	19.1529	17000	0.92081	4.97238	263.352	16622.5	2023.94	91.8969	2.20994	1806.08	1553.22	1953.96	740.147
3.5	Best	Metal amended	-Si	124.331	27.2506	19817.5	0.973236	3.89294	152.311	46520.7	2846.72	129.44	3.16302	3382	4352.8	1267.15	1109.49
3.6	Best	Metal amended	-Si	410.315	21.3287	23181.8	1.22378	3.4965	305.42	25035	3709.79	149.301	3.4965	2486.01	3393.36	2746.5	1788.46
1.2	Best	Metal amended	+Si	385.956	25.6659	22910.4	1.21065	3.38983	334.14	26876.5	3106.54	140.678	4.60048	2987.89	3956.42	3319.61	1013.8
1.3	Best	Metal amended	+Si	563.449	23.6808	20270.3	0.900901	3.4749	419.048	33101.7	2890.6	122.136	3.2175	2841.7	3325.61	3583.01	954.955
1.5	Best	Metal amended	+Si	95.5844	31.9481	25116.9	1.16883	4.80519	206.104	41428.6	3929.87	155.974	3.50649	3996.1	5553.25	2537.66	1429.87
1.6	Best	Metal amended	+Si	126.545	21.3483	15252.8	0.561798	1.96629	160.253	17963.5	2130.62	73.0337	2.24719	1926.97	2671.35	1657.3	638.062
1.9	Best	Metal amended	+Si	318.418	13.6136	11001	0.500501	2.4024	234.334	19819.8	1556.56	73.4735	2.2022	1781.78	2555.56	1854.85	353.453
8.1	Lan	Unamended	-Si	4.1868	12.6141	12533.5	2.20075	0.966184	28.3951	19935.6	1454.64	22.4906	19.9141	1459.47	2965.11	155.233	736.447
8.2	Lan	Unamended	-Si	9.21833	15.4178	11105.1	3.39623	0.97035	27.062	18932.6	1351.48	28.3019	33.0997	1687.87	2949.87	189.704	963.881
8.3	Lan	Unamended	-Si	14.9425	18.5003	14543	3.1746	1.25889	40.3394	20306.5	1839.08	44.2255	43.1856	1868.64	3694.58	470.662	1239.74
8.7	Lan	Unamended	-Si	4.36867	14.4912	12445.4	3.09004	1.06553	29.2488	18604.2	1341.5	24.8269	27.0112	1484.82	2729.89	127.651	739.478
8.8	Lan	Unamended	-Si	3.91742	15.2462	16019.1	2.85866	1.74696	33.5627	27014.3	2006.35	29.3806	24.5103	1994.18	3935.42	160.826	603.494
8.9	Lan	Unamended	-Si	25.8455	24.9269	25014.6	2.881	2.54697	65.0522	29369.5	3286.01	64.3841	31.7745	2511.06	5828.81	610.438	996.66
8.1	Lan	Unamended	-Si	13.9217	22.6994	26252.9	3.82256	2.78433	63.7565	29528.1	3412.46	65.5026	29.731	2731.95	5880.13	422.558	1076.45
6.1	Lan	Unamended	+Si	3.04813	14.9733	10764.7	2.51337	1.22995	25.3476	21123	1233.69	20.4813	27.8075	1604.28	2606.42	270.214	871.123
6.2	Lan	Unamended	+Si	5.21951	18.4878	13800	4.14634	1.65854	35.2195	27687.8	1639.51	37.6585	34.9756	2385.85	4817.07	311.61	1101.46
6.3	Lan	Unamended	+Si	5.62099	15.8994	10883.3	2.94433	1.01713	28.6938	19673.4	1268.74	20.3961	28.2655	1644	3320.66	296.627	1139.19
6.4	Lan	Unamended	+Si	7.38046	15.3326	11247.4	3.06653	1.40333	36.2266	21408.5	1316.01	32.6403	29.9376	1718.3	3785.86	267.827	996.362
6.5	Lan	Unamended	+Si	9.74133	12.7133	11073.2	2.42157	1.04568	23.7755	17011.6	1181.62	18.437	21.9042	1474.41	2268.57	156.136	832.141
6.6	Lan	Unamended	+Si	4.97354	16.2434	12359.8	3.59788	0.899471	25.4497	20370.4	1339.68	26.0317	38.5185	1797.88	2776.72	270	1531.22
6.7	Lan	Unamended	+Si	5.56975	15.9428	12222.8	2.96372	0.970874	27.3889	21016.9	1393.97	27.2867	27.1845	1591.21	3317.83	320.746	1018.4
6.8	Lan	Unamended	+Si	6.25331	15.3683	13964	2.7557	1.32485	31.5845	21383.1	1485.96	44.0382	21.1977	1825.12	3720.72	351.298	813.99
6.9	Lan	Unamended	+Si	4.3043	16.2162	12542.5	3.35335	1.15115	28.1281	18493.5	1433.93	38.989	37.2873	1722.22	3537.04	184.334	1158.16
6.1	Lan	Unamended	+Si	3.09536	13.5297	12541.2	2.79581	1.14828	28.5072	20254.6	1383.92	20.669	28.7569	1633.55	3182.73	201.747	1167.75
7.2	Lan	Metal amended	-Si	57.2414	23.9655	14243.1	3.27586	1.72414	76.3793	36689.7	1820.69	113.966	156.207	5439.66	5362.07	450.345	4265.52
7.4	Lan	Metal amended	-Si	70	20.2899	11133.3	2.31884	2.17391	100.725	32710.1	1757.97	136.667	114.348	3902.9	5085.51	569.565	2257.97
7.5	Lan	Metal amended	-Si	146.922	21.4088	12762.1	2.44038	1.55297	131.669	24897.4	1737.1	119.856	125.846	3244.04	5795.9	980.033	2926.23
7.7	Lan	Metal amended	-Si	78.3469	47.2643	24086.1	5.35506	3.49243	105.588	16705.5	3422.58	378.929	334.575	5414.44	6800.93	1044.35	4791.62
7.8	Lan	Metal amended	-Si	131.209	26.5934	16844	2.41758	2.63736	151.209	22989	2257.14	155.604	139.341	3874.73	7125.27	1571.87	2474.73
7.1	Lan	Metal amended	-Si	136.842	52.7569	32080.2	5.26316	3.00752	167.419	35275.7	4354.64	432.08	432.08	11912.3	12694.2	1654.14	7791.98
5.5	Lan	Metal amended	+Si	125.654	33.2503	21830.6	6.72478	1.99253	138.356	34894.1	2824.41	232.005	192.777	4988.79	9536.74	1917.81	4658.78
5.9	Lan	Metal amended	+Si	195.645	37.6884	25142.4	4.52261	2.84757	245.059	36331.7	3169.18	300.335	235.176	6636.52	14149.1	2738.69	3912.9
12.1	Wall	Unamended	-Si	26.3677	32.1341	30369.6	12.0256	3.30212	61.7546	11562.3	4577.62	195.071	17.2006	2705.27	5810.74	683.095	5022.18
12.3	Wall	Unamended	-Si	6.35674	16.7457	17011.4	6.35674	1.6129	42.5047	18709.7	2103.89	62.0019	17.3624	1990.51	6944.97	197.059	2166.03
12.6	Wall	Unamended	-Si	4.82436	13.8173	15934.4	5.48009	1.54567	34.9883	14693.2	2009.37	80.8431	14.0984	1839.34	5451.99	205.105	1106.32
12.7	Wall	Unamended	-Si	3.12981	13.7506	14956.4	5.18214	1.28271	36.942	16423.8	1810.67	76.4495	14.5203	1694.72	5931.25	150.744	1637.76
10.1	Wall	Unamended	+Si	15.8113	21.5656	24805.6	6.32452	2.59202	68.8958	23136.3	3094.35	123.847	17.1073	2516.33	6609.64	637.636	1511.15
10.3	Wall	Unamended	+Si	57.0455	25.9091	22495.5	1.81818	2.5	96.8182	18522.7	2850	35.6818	3.40909	3038.64	2434.09	2463.64	2572.73
10.4	Wall	Unamended	+Si	4.41324	9.42828	12768.3	4.11234	1.10331	40.1705	17231.7	1486.96	48.2949	9.82949	1845.04	5305.92	212.939	538.114
10.6	Wall	Unamended	+Si	14.3781	29.9005	30378.1	9.00498	2.88557	72.0896	15915.4	3875.12	180	25.5721	3063.18	10751.2	761.692	2521.89
11.3	Wall	Metal amended	-Si	304.799	21.0379	19916.3	7.42187	3.51562	289.9	31556.9	2867.75	316.629	55.0781	8554.69	10089.3	1691.41	5040.18
11.4	Wall	Metal amended	-Si	241.953	25.1387	18995.6	5.82686	3.38513	264.04	30205.3	2713.1	415.982	52.9412	8063.26	9994.45	2021.09	4324.64
11.6	Wall	Metal amended	-Si	134.876	20.775	12804.1	9.58019	2.96017	154.467	30403.7	2304.63	158.827	34.93	5104.41	6426.26	778.256	5925.73
11.8	Wall	Metal amended	-Si	140.783	22.9493	16760.4	6.54378	2.35023	143.18	24308.8	2757.6	253.594	30.3687	2637.79	4815.67	997.696	4114.75
11.1	Wall	Metal amended	-Si	175.716	18.552	15957.8	4.75113	2.41327	160.784	16666.7	2368.02	255.354	52.4133	6198.34	6463.8	1147.81	4241.33
9.1	Wall	Metal amended	+Si	293.697	23.5094	15238.5	2.47019	3.2368	223.85	18330.5	2113.29	145.826	32.7939	4303.24	7249.57	2669.51	3321.12
9.2	Wall	Metal amended	+Si	100.21	40.2413	17334.7	2.41343	5.45645	114.428	21274.9	2459.08	130.483	15.8447	4153.2	4268.1	1661.07	3059.81
9.4	Wall	Metal amended	+Si	336.864	24.5961	15278.3	5.26631	3.47098	300.06	22148.4	2455.42	169.779	31.1191	4473.97	6080.19	2149.61	4533.21
9.6	Wall	Metal amended	+Si	128.488	20.0531	11342.2	3.81963	2.38727	136.127	23198.9	1771.35	196.34	46.9496	4771.88	6244.03	948.541	3362.33

## Sheet: Table S3 Raw data_Glucosinolate
PotID	Accession	Metal	Metalloid	5MSOP	4OHI3M	6MSOH	7MSOH	I3M	8MSOO	4MOI3M	6MTH	7MTH	8MTO
4.2	Best	Unamended	-Si	0.0769959	0.0390878	1.40203	8.46207	0.0569574	0.954325	0.865486	1.93466	8.48582	0.708917
4.3	Best	Unamended	-Si	0.1103	0.0513493	1.90993	8.24686	0.0456288	0.767038	0.697787	3.18934	10.3671	0.699903
4.4	Best	Unamended	-Si	0.0959139	0.0795611	1.74047	7.83701	0.0361871	0.751054	0.550302	3.35338	11.0278	0.817465
4.5	Best	Unamended	-Si	0.056957	0.053769	1.21982	7.11136	0.0701781	0.987928	0.633869	1.42784	5.93802	0.537582
4.7	Best	Unamended	-Si	0.0644764	0.0308605	1.18159	7.161	0.0371915	0.829696	0.553726	1.88727	7.90958	0.660803
4.8, 4.10	Best	Unamended	-Si	0.0462047	0.0231125	0.831009	4.46413	0.0293073	0.479146	0.429222	1.73121	6.84958	0.505258
2.1	Best	Unamended	+Si	0.0487009	0.015607	0.872176	5.14374	0.0314413	0.667844	0.619202	1.69719	6.86347	0.506375
2.2	Best	Unamended	+Si	0.0352621	0.0114312	0.484323	2.92483	0.0220013	0.273522	0.459563	0.532848	2.34785	0.149885
2.3	Best	Unamended	+Si	0.0741391	0.0763765	1.13059	5.64902	0.0350781	0.536836	0.456054	1.85354	6.16285	0.400338
2.4	Best	Unamended	+Si	0.0567841	0.0341783	1.02	6.4493	0.0516965	0.769028	0.791229	1.89599	7.61166	0.464576
2.5	Best	Unamended	+Si	0.0813484	0.0416465	1.44129	8.3267	0.0890442	0.924725	1.11143	2.81122	10.2729	0.643195
2.6, 2.7	Best	Unamended	+Si	0.0955141	0.138939	1.56638	7.08936	0.034899	0.71903	0.519999	3.64316	11.6987	0.828366
2.7	Best	Unamended	+Si	0.0563991	0.00778606	0.935054	5.58769	0.0352972	0.630175	0.573024	2.11799	8.43501	0.614895
2.1	Best	Unamended	+Si	0.061391	0.0650715	0.942077	4.71144	0.0251684	0.516938	0.312173	1.60652	5.49359	0.427659
3.2, 3.3, 3.5	Best	Metal-amended	-Si	0.0243955	0.0560727	0.556466	4.16772	0.0329578	0.742907	0.40673	0.835143	4.88925	0.564992
3.5, 3.6, 3.8	Best	Metal-amended	-Si	0.0411766	0.0766578	0.755405	4.25517	0.0243079	0.441739	0.238209	1.41572	5.87923	0.503739
1.2, 1.3, 1.4, 1.8	Best	Metal-amended	+Si	0.0250719	0.0589107	0.508125	3.57045	0.0279357	0.465252	0.316372	0.991973	4.93059	0.437746
1.5, 1.6, 1.9	Best	Metal-amended	+Si	0.0454807	0.140832	0.836631	5.36389	0.0541698	0.816007	0.421609	1.69752	7.59509	0.727697
1.9	Best	Metal-amended	+Si	0.0259812	0.0923635	0.50881	3.71416	0.0221841	0.705482	0.383829	0.817674	4.46972	0.545759
8.1	Lan	Unamended	-Si	0.109398	0.0146025	6.56152	3.2982	0.0482932	0	0.223494	4.50866	1.65131	0
8.2	Lan	Unamended	-Si	0.0679048	0	3.62318	1.98029	0.0899347	0	0.151464	1.28999	0.467912	0
8.3	Lan	Unamended	-Si	0.109334	0.0141335	6.43115	3.14699	0.0811758	0	0.200324	4.10986	1.47576	0
8.9	Lan	Unamended	-Si	0.0810816	0	4.61614	2.50903	0.0154377	0	0.102601	3.78108	1.50179	0
8.8	Lan	Unamended	-Si	0.0917636	0	6.49737	3.17068	0.038713	0	0.147554	4.13406	1.56013	0
8.1	Lan	Unamended	-Si	0.156186	0	10.3903	5.33087	0.0157308	0	0.0879821	8.21029	3.02302	0
6.1	Lan	Unamended	+Si	0.108615	0.00884572	5.13937	2.97486	0.158664	0	0.31493	2.2313	0.888815	0.0802771
6.2	Lan	Unamended	+Si	0.128565	0.0214161	9.24188	4.38055	0.062714	0	0.207818	8.49184	3.08563	0.12178
6.3	Lan	Unamended	+Si	0.111994	0.0105806	6.10765	3.49921	0.107194	0	0.298757	3.29717	1.33116	0.103427
6.4	Lan	Unamended	+Si	0.1265	0.0197708	6.5523	3.67243	0.0897511	0	0.275011	3.06949	1.10716	0.0938617
6.5	Lan	Unamended	+Si	0.0962359	0.00771152	5.12392	2.79572	0.0985472	0	0.223482	2.77081	1.05713	0.0842666
6.6	Lan	Unamended	+Si	0.0917301	0	3.89559	2.28611	0.0928468	0	0.240331	1.88916	0.724696	0.109111
6.7	Lan	Unamended	+Si	0.143053	0.0215444	7.88344	4.19655	0.0896294	0	0.355728	3.12183	1.18383	0
6.8	Lan	Unamended	+Si	0.132341	0.0203633	7.62591	3.96471	0.0762586	0	0.344513	4.21654	1.59215	0
6.9	Lan	Unamended	+Si	0.128451	0.0142122	8.1222	4.05407	0.118154	0	0.232191	4.59996	1.60283	0
6.1	Lan	Unamended	+Si	0.104925	0.0157241	6.59785	3.38288	0.103388	0	0.237388	4.17917	1.56144	0
7.1, 7.2, 7.4	Lan	Metal-amended	-Si	0.0545488	0.0137693	3.59852	2.46694	0.0631756	0	0.154302	1.69481	0.907515	0
7.5	Lan	Metal-amended	-Si	0.114743	0	7.70532	4.4715	0.162385	0	0.158164	1.85032	0.770139	0
7.7, 7.8, 7.10	Lan	Metal-amended	-Si	0.128524	0.0122319	7.40413	4.09606	0.099535	0	0.216967	3.25709	1.09615	0
5.4, 5.6, 5.8, 5.9, 5.10	Lan	Metal-amended	+Si	0.0707268	0	4.93508	3.73105	0.0846398	0	0.181218	2.17772	1.10066	0.10942
12.1	Wall	Unamended	-Si	0.24782	0.0237835	18.6243	9.65536	0	0	0.0297157	13.6541	3.55378	0
12.3	Wall	Unamended	-Si	0.214265	0	18.2754	9.03906	0.0387966	0	0.703834	16.4391	4.94718	0
12.6	Wall	Unamended	-Si	0.236122	0	20.0276	10.0351	0.0220153	0	0.612129	8.83505	2.87871	0
12.7	Wall	Unamended	-Si	0.203125	0	18.1021	9.22495	0.0332777	0	0.717579	13.3591	4.17405	0
10.1	Wall	Unamended	+Si	0.245548	0.0247691	18.0563	8.70437	0.0692141	0	0.654598	18.5619	5.45068	0
10.3, 10.4	Wall	Unamended	+Si	0.147827	0.0165362	11.9673	6.5168	0.0156628	0	0.405379	5.65637	1.85654	0
10.6	Wall	Unamended	+Si	0.263267	0.0737605	14.9766	6.36221	0	0	0.422208	17.1043	4.93443	0
11.3	Wall	Metal-amended	-Si	0.202722	0	19.6474	10.9926	0.0469007	0	0.73379	9.552	3.52148	0
11.4	Wall	Metal-amended	-Si	0.173843	0	16.5407	9.49123	0.036586	0	0.826175	5.84568	2.23581	0
11.6	Wall	Metal-amended	-Si	0.141132	0	14.4351	8.44532	0.0712274	0	0.760628	8.78786	3.41876	0
11.8	Wall	Metal-amended	-Si	0.0861418	0	8.46341	5.63237	0.0439388	0	0.49264	4.69303	2.09394	0
9.2	Wall	Metal-amended	+Si	0.234634	0.0129285	9.24613	6.04578	0.0129077	0	0.107003	1.08219	0.408211	0
9.4	Wall	Metal-amended	+Si	0.186409	0.0142954	16.8867	9.56482	0.0555717	0	0.862028	15.1267	5.47863	0
9.6	Wall	Metal-amended	+Si	0.20615	0.0130408	18.5845	10.2832	0.0427138	0	0.908955	7.57481	2.63318	0
9.1	Wall	Metal-amended	+Si	0.188783	0	16.1449	10.0772	0.0582554	0	0.364667	6.14079	2.70256	0

## Sheet: Table S4 Raw data_Phenotype
PotID	Accession	Metal	Metalloid	Shoot dry biomass	Total trichome density
4.2	Best	Unamended	-Si	252.5	115
4.3	Best	Unamended	-Si	167.4	47
4.4	Best	Unamended	-Si	147.2	126
4.5	Best	Unamended	-Si	212	39
4.6	Best	Unamended	-Si	344.1	29
4.7	Best	Unamended	-Si	335.1	153
4.8	Best	Unamended	-Si	172	110
4.1	Best	Unamended	-Si	29.2	82
2.1	Best	Unamended	+Si	295.5	51
2.2	Best	Unamended	+Si	217.4	24
2.3	Best	Unamended	+Si	262.9	133
2.4	Best	Unamended	+Si	356.3	43
2.5	Best	Unamended	+Si	212.9	58
2.6	Best	Unamended	+Si	43	124
2.7	Best	Unamended	+Si	294.1	81
2.9	Best	Unamended	+Si	118.4	36
2.1	Best	Unamended	+Si	248.1	81
3.2	Best	Metal-amended	-Si	35.8	50
3.3	Best	Metal-amended	-Si	31.2	56
3.5	Best	Metal-amended	-Si	39.6	128
3.6	Best	Metal-amended	-Si	20.9	514
3.8	Best	Metal-amended	-Si	21.3	4
1.1	Best	Metal-amended	+Si	43.6	73
1.2	Best	Metal-amended	+Si	23.5	82
1.3	Best	Metal-amended	+Si	20.4	63
1.4	Best	Metal-amended	+Si	34.4	97
1.5	Best	Metal-amended	+Si	41	177
1.6	Best	Metal-amended	+Si	23.1	25
1.7	Best	Metal-amended	+Si	41	244
1.8	Best	Metal-amended	+Si	49.3	36
1.9	Best	Metal-amended	+Si	17.8	37
8.1	Lan	Unamended	-Si	258.3	11
8.2	Lan	Unamended	-Si	413.2	71
8.3	Lan	Unamended	-Si	181.5	139
8.4	Lan	Unamended	-Si	91.9	22
8.7	Lan	Unamended	-Si	504.9	97
8.8	Lan	Unamended	-Si	22.5	46
8.1	Lan	Unamended	-Si	90.3	128
6.1	Lan	Unamended	+Si	461	99
6.2	Lan	Unamended	+Si	220.9	70
6.3	Lan	Unamended	+Si	409.6	103
6.4	Lan	Unamended	+Si	626.1	41
6.5	Lan	Unamended	+Si	372.7	126
6.6	Lan	Unamended	+Si	297.8	32
6.7	Lan	Unamended	+Si	487.8	200
6.8	Lan	Unamended	+Si	530.8	4
6.9	Lan	Unamended	+Si	336.7	95
6.1	Lan	Unamended	+Si	298.4	114
7.1	Lan	Metal-amended	-Si	10.2	235
7.2	Lan	Metal-amended	-Si	33.8	41
7.4	Lan	Metal-amended	-Si	20.5	44
7.5	Lan	Metal-amended	-Si	56.8	140
7.7	Lan	Metal-amended	-Si	46.3	51
7.8	Lan	Metal-amended	-Si	20.8	n/a
7.1	Lan	Metal-amended	-Si	44.2	132
5.4	Lan	Metal-amended	+Si	10.6	16
5.5	Lan	Metal-amended	+Si	20.3	127
5.8	Lan	Metal-amended	+Si	24.2	126
5.9	Lan	Metal-amended	+Si	17.5	145
5.1	Lan	Metal-amended	+Si	32.7	285
12.1	Wall	Unamended	-Si	77.5	n/a
12.3	Wall	Unamended	-Si	224.5	71
12.5	Wall	Unamended	-Si	5	27
12.6	Wall	Unamended	-Si	435.9	84
12.7	Wall	Unamended	-Si	424.6	118
12.1	Wall	Unamended	-Si	9.9	n/a
10.1	Wall	Unamended	+Si	30.7	79
10.3	Wall	Unamended	+Si	25.3	n/a
10.4	Wall	Unamended	+Si	424.4	73
10.6	Wall	Unamended	+Si	135.8	407
11.3	Wall	Metal-amended	-Si	68.4	87
11.4	Wall	Metal-amended	-Si	78.4	62
11.6	Wall	Metal-amended	-Si	61.2	108
11.8	Wall	Metal-amended	-Si	58.4	62
11.1	Wall	Metal-amended	-Si	35.1	26
9.1	Wall	Metal-amended	+Si	42.4	40
9.2	Wall	Metal-amended	+Si	59.4	3
9.4	Wall	Metal-amended	+Si	66	102
9.6	Wall	Metal-amended	+Si	11.7	148

## Sheet: Table S5_Mean_FoliarElement
Factor	Mean ± SE (LL, UL)_Cd	Mean ± SE (LL, UL)_Zn	Mean ± SE (LL, UL)_Si	Mean ± SE (LL, UL)_Al	Mean ± SE (LL, UL)_Fe	Mean ± SE (LL, UL)_K	Mean ± SE (LL, UL)_Mn	Mean ± SE (LL, UL)_B	Mean ± SE (LL, UL)_Ca	Mean ± SE (LL, UL)_Cu	Mean ± SE (LL, UL)_Mg	Mean ± SE (LL, UL)_Mo	Mean ± SE (LL, UL)_P	Mean ± SE (LL, UL)_S
Wall
Unamended
-Si	7.26 ± 1.61 (4.11, 10.41)	2483.07 ± 873.57 (770.87, 4195.28)	309.00 ± 125.27 (63.47, 554.53)	10.17 ± 5.44 (-0.49, 20.83)	44.05 ± 6.11 (32.06, 56.03)	15347.26 ± 1506.05 (12395.40, 18299.11)	103.59 ± 30.76 (43.31, 163.88)	19.11 ± 4.40 (10.49, 27.73)	19567.96 ± 3624.93 (12463.09, 26672.82)	1.93 ± 0.46 (1.03, 2.84)	2625.39 ± 653. 61 (1344.32, 3906.46)	15.79 ± 0.86 (14.10, 17.49)	2057.46 ± 224.22 (1617.99, 2496.93)	6034.74 ± 320.03 (5407.49, 6661.99)
+Si	5.31 ± 1.54 (2.30, 8.32)	1785.97 ± 482.46 (840.34, 2731.59)	1018.97 ± 495.68 (47.45, 1990.50)	22.91 ± 11.66 (0.06, 45.76)	69.49 ± 11.59 (46.76, 92.22)	18701.55 ± 1571.15 (15622.08, 21781.01)	96.95 ± 33.84 (30.63, 163.28)	21.70 ± 4.43 (13.02, 30.38)	22611.87 ± 3674.64 (15409.56, 29814.17)	2.27 ± 0.40 (1.49, 3.05)	2826.61 ± 497.18 (1852.13, 3801.08)	13.98 ± 4.77 (4.63, 23.33)	2615.80 ± 286.20 (2054.85, 3176.75)	6275.22 ± 1728.21 (2887.93, 9662.51)
Metal-amended
-Si	6.82 ± 0.82 (5.22, 8.42)	4729.32 ± 339.68 (4063.55, 5395.09)	1327.25 ± 229.81 (876.83, 1777.67)	199.62 ± 32.46 (135.99, 263.26)	202.47 ± 30.81 (142.07, 262.87)	26628.26 ± 2792.44 (21155.09, 32101.44)	280.07 ± 42.32 (197.13, 363.02)	21.69 ± 1.11 (19.52, 23.86)	16886.82 ± 1248.44 (14439.86, 19333.77)	2.92 ± 0.24 (2.45, 3.39)	2602.22 ± 111.88 (2382.93, 2821.51)	45.15 ± 5.17 (35.01, 55.28)	6111.70 ± 1069.27 (4015.92, 8207.48)	7557.89 ± 1056.93 (5486.30, 9629.48)
+Si	3.49 ± 0.67 (2.17, 4.81)	3569.12 ± 328.27 (2925.71, 4212.53)	1857.18 ± 366.23 (1139.37, 2574.99)	214.81 ± 58.95 (99.27, 330.36)	193.62 ± 42.64 (110.04, 277.19)	21238.19 ± 1045.99 (19188.05, 23288.33)	160.61 ± 14.39 (132.39, 188.822)	27.10 ± 4.49 (18.31, 35.89)	14798.42 ± 1251.75 (12344.99, 17251.84)	3.64 ± 0.65 (2.36, 4.91)	2199.78 ± 164.22 (1877.91, 2521.65)	31.68 ± 6.36 (19.21, 44.14)	4425.57 ± 132.73 (4165.41, 4685.73)	5960.47 ± 620.52 (4744.24, 7176.71)
Best
Unamended
-Si	1.26 ± 0.12 (1.02, 1.50)	627.80 ± 56.77 (516.53, 739.08)	389.68 ± 110.30 (173.49, 605.88)	24.94 ± 14.86 (-4.18, 54.07)	57.75 ± 14.10 (30.12, 85.39)	20015.70 ± 1607.37 (16865.24, 23166.15)	41.39 ± 4.61 (32.35, 50.43)	23.68 ± 2.27 (19.22, 28.13)	17927.23 ± 2573.84 (12882.51, 22971.95)	2.61 ± 0.24 (2.14, 3.09)	2513.07 ± 300.19 (1924.70, 3101.44)	2.29 ± 0.28 (1.73, 2.85)	2173.42 ± 131.81 (1915.08, 2431.76)	3178.54 ± 259.61 (2669.70, 3687.39)
+Si	1.18 ± 0.13 (0.91, 1.44)	573.45 ± 81.57 (413.58, 733.33)	598.91 ± 153.94 (297.19, 900.63)	10.16 ± 3.07 (4.15, 16.18)	46.14 ± 8.58 (29.31, 62.96)	17625.55 ± 844.66 (15970.02, 19281.08)	48.60 ± 9.73 (29.73, 67.86)	22.92 ± 2.46 (18.10, 27.74)	16874.97 ± 2238.36 (12487.79, 21262.15)	2.29 ± 0.36 (1.59, 2.99)	2401.25 ± 306.41 (1800.70, 3001.81)	2.06 ± 0.34 (1.39, 2.73)	2202.66 ± 207.27 (1796.40, 2608.92)	3094.72 ± 532.24 (2051.53, 4137.92)
Metal-amended
-Si	1.01 ± 0.07 (0.86, 1.15)	1114.10 ± 238.42 (646.80, 1581.40)	1843.79 ± 335.39 (1186.43, 2501.16)	236.41 ± 64.50 (109.99, 362.83)	216.65 ± 40.06 (138.14, 295.17)	25838.58 ± 7228.52 (11670.68, 40006.48)	112.91 ± 15.96 (81.63, 144.19)	20.94 ± 2.37 (16.29, 25.58)	19143.43 ± 1526.36 (16151.76, 22135.09)	3.43 ± 0.75 (1.95, 4.91)	2714.96 ± 373.53 (1982.85, 3447.07)	2.79 ± 0.32 (2.16, 3.42)	2662.23 ± 339.09 (1997.60, 3326.86)	2859.80 ± 628.44 (1628.05, 4091.54)
+Si	0.87 ± 0.15 (0.58, 1.16)	878.03 ± 181.88 (521.53, 1234.52)	2590.49 ± 382.85 (1840.10, 3340.88)	297.99 ± 86.31 (128.82, 467.16)	270.77 ± 46.76 (179.13, 362.42)	27838.01 ± 4330.89 (19349.47, 36326.55)	113.06 ± 17.11 (79.52, 146.60)	23.25 ± 2.98 (17.40, 29.10)	18910.27 ± 2572.02 (13869.10, 23951.44)	3.21 ± 0.49 (2.24, 4.17)	2722.84 ± 408.85 (1921.48, 3524.19)	3.15 ± 0.44 (2.28, 4.02)	2706.89 ± 401.45 (1920.04, 3493.74)	3612.43 ± 546.35 (2541.59, 4683.28)
Lan
Unamended
-Si	3.06 ± 0.19 (2.69, 3.43)	908.02 ± 84.51 (742.38, 1073.66)	305.29 ± 72.79 (162.63, 447.96)	10.91 ± 3.04 (4.96, 16.87)	41.06 ± 6.25 (28.80, 53.32)	23384.39 ± 1894.72 (19670.73, 27098.06)	39.87 ± 6.98 (26.18, 53.56)	17.69 ± 1.73 (14.31, 21.08)	16844.81 ± 2350.91 (12237.02, 21452.59)	1.62 ± 0.29 (1.05, 2.19)	2098.79 ± 336.58 (1439.09, 2758.49)	29.89 ± 2.79 (24.42, 35.36)	1962.57 ± 186.41 (1597.21, 2327.93)	3997.69 ± 506.24 (3005.45, 4989.92)
+Si	3.05 ± 0.16 (2.73, 3.38)	1062.98 ± 67.09 (931.48, 1194.47)	263.05 ± 20.03 (223.79, 302.31)	5.52 ± 0.63 (4.29, 6.75)	29.03 ± 1.31 (26.46, 31.60)	20842.28 ± 880.08 (19117.32, 22567.24)	28.66 ± 2.89 (22.99, 34.33)	15.47 ± 0.50 (14.49, 16.45)	12139.89 ± 363.11 (11428.20, 12851.57)	1.18 ± 0.07 (1.04, 1.33)	1367.70 ± 42.04 (1285.31, 1450.10)	29.58 ± 1.85 (25.95, 33.21)	1739.68 ± 78.89 (1585.05, 1894.31)	3333.36 ± 225.90 (2890.59, 3776.13)
Metal-amended
-Si	3.51 ± 0.58 (2.36, 4.66)	4084.67 ± 847.49 (2423.59, 5745.76)	1045.05 ± 202.69 (647.77, 1442.32)	103.43 ± 15.98 (72.11, 134.74)	122.16 ± 13.92 (94.88, 149.45)	28211.23 ± 3228.34 (21883.67, 34538.78)	222.85 ± 58.47 (108.25, 337.44)	32.05 ± 5.79 (20.69, 43.40)	18524.80 ± 3284.70 (12086.78, 24962.82)	2.43 ± 0.31 (1.83, 3.03)	2558.35 ± 444.35 (1687.42, 3429.28)	217.07 ± 54.36 (110.52, 323.61)	5631.34 ± 1307.75 (3068.14, 8194.53)	7143.98 ± 1156.91 (4876.44, 9411.53)
+Si	5.62 ± 1.10 (3.46, 7.78)	4285.84 ± 372.94 (3554.87, 5016.80)	2328.25 ± 410.44 (1523.78, 3132.72)	160.65 ± 34.99 (92.06, 229.24)	191.71 ± 53.35 (87.14, 296.27)	35612.90 ± 718.75 (34204.14, 37021.66)	266.17 ± 34.16 (199.21, 333.13)	35.47 ± 2.22 (31.12, 39.82)	23486.51 ± 1655.87 (20240.99 ± 26732.01)	2.42 ± 0.43 (1.58, 3.26)	2996.79 ± 172.38 (2658.92, 3334.67)	213.98 ± 21.20 (172.42, 255.53)	5812.65 ± 823.86 (4197.88, 7427.42)	11842.91 ± 2306.17 (7322.81, 16363.00)

## Sheet: Table S6_Mean_Glucosinolate
Factor	Mean ± SE (LL, UL)_5MSOP	Mean ± SE (LL, UL)_6MSOH	Mean ± SE (LL, UL)_7MSOH	Mean ± SE (LL, UL)_8MSOO	Mean ± SE (LL, UL)_6MTH	Mean ± SE (LL, UL)_7MTH	Mean ± SE (LL, UL)_8MTO	Mean ± SE (LL, UL)_I3M	Mean ± SE (LL, UL)_4MOI3M	Mean ± SE (LL, UL)_4OHI3M
Wall
Unamended
-Si	0.22 ± 0.01 (0.20, 0.24)	18.76 ± 0.44 (17.90, 19.61)	9.49 ± 0.22 (9.05, 9.93)	0	13.07 ± 1.57 (9.99, 16.15)	3.89 ± 0.44 (3.02, 4.75)	0	0.02 ± 0.01 (0.01, 0.04)	0.51 ± 0.16 (0.19, 0.84)	0.006 ± 0.006 (-0.006, 0.02)
+Si	0.22 ± 0.03 (0.15, 0.29)	15.00 ± 1.76 (11.55, 18.44)	7.19 ± 0.76 (5.71, 8.68)	0	13.77 ± 4.08 (5.78, 21.77)	4.08 ± 1.12 (1.88, 6.28)	0	0.03 ± 0.02 (-0.01, 0.07)	0.49 ± 0.08 (0.34, 0.65)	0.04 ± 0.02 (0.003, 0.07)
Metal-amended
-Si	0.15 ± 0.02 (0.10, 0.20)	14.77 ± 2.36 (10.15, 19.40)	8.64 ± 1.13 (6.42, 10.86)	0	7.22 ± 1.16 (4.94, 9.49)	2.82 ± 0.38 (2.07, 3.56)	0	0.05 ± 0.01 (0.03, 0.06)	0.70 ± 0.07 (0.56, 0.85)	0
+Si	0.20 ± 0.01 (0.18, 0.22)	15.21 ± 2.05 (11.19, 19.24)	8.99 ± 0.99 (7.04, 10.94)	0	7.48 ± 2.90 (1.79, 13.17)	2.80 ± 1.04 (0.77, 4.84)	0	0.04 ± 0.01 (0.02, 0.06)	0.56 ± 0.19 (0.18, 0.94)	0.01 ± 0.003 (0.003, 0.02)
Best
Unamended
-Si	0.07 ± 0.01 (0.05, 0.09)	1.38 ± 0.16 (1.06, 1.70)	7.21 ± 0.59 (6.05, 8.38)	0.79 ± 0.07 (0.65, 0.94)	2.25 ± 0.33 (1.61, 2.90)	8.43 ± 0.81 (6.85, 10.01)	0.65 ± 0.05 (0.56, 0.75)	0.04 ± 0.01 (0.03, 0.06)	0.62 ± 0.06 (0.50, 0.74)	0.05 ± 0.008 (0.03, 0.06)
+Si	0.06 ± 0.01 (0.05, 0.08)	1.05 ± 0.12 (0.81, 1.28)	5.73 ± 0.57 (4.61, 6.86)	0.63 ± 0.07 (0.49, 0.76)	2.02 ± 0.32 (1.39, 2.65)	7.36 ± 1.02 (5.35, 9.37)	0.50 ± 0.07 (0.36, 0.64)	0.04 ± 0.01 (0.02, 0.05)	0.60 ± 0.09 (0.43, 0.78)	0.05 ± 0.01 (0.02, 0.08)
Metal-amended
-Si	0.03 ± 0.01 (0.02, 0.05)	0.65 ± 0.099 (0.46, 0.85)	4.21 ± 0.04 (4.12, 4.30)	0.59 ± 0.15 (0.30, 0.89)	1.12 ± 0.29 (0.56, 1.69)	5.38 ± 0.49 (4.41, 6.35)	0.53 ± 0.03 (0.47, 0.59)	0.03 ± 0.004 (0.02, 0.04)	0.32 ± 0.08 (0.16, 0.49)	0.07 ± 0.01 (0.05, 0.09)
+Si	0.03 ± 0.01 (0.02, 0.04)	0.62 ± 0.11 (0.40, 0.83)	4.22 ± 0.57 (3.09, 5.34)	0.66 ± 0.10 (0.46, 0.86)	1.17 ± 0.27 (0.64, 1.70)	5.66 ± 0.97 (3.76, 7.57)	0.57 ± 0.08 (0.40, 0.74)	0.03 ± 0.01 (0.01, 0.05)	0.37 ± 0.03 (0.31, 0.43)	0.097 ± 0.02 (0.05. 0.14)
Lan
Unamended
-Si	0.10 ± 0.01 (0.08, 0.13)	6.35 ± 0.94 (4.50, 8.21)	3.24 ± 0.46 (2.33, 4.15)	0	4.34 ± 0.91 (2.56, 6.11)	1.61 ± 0.33 (0.96, 2.27)	0	0.05 ± 0.01 (0.02, 0.07)	0.15 ± 0.02 (0.11, 0.19)	0.005 ± 0.003 (-0.001, 0.01)
+Si	0.12 ± 0.005 (0.11, 0.13)	6.63 ± 0.51, (5.62, 7.64)	3.52 ± 0.21 (3.10, 3.94)	0	3.79 ± 0.59 (2.63, 4.94)	1.41 ± 0.21 (1.00, 1.82)	0.06 ± 0.02 (0.03, 0.09)	0.10 ± 0.008 (0.08, 0.11)	0.27 ± 0.02 (0.24, 0.31)	0.01 ± 0.002 (0.009, 0.02)
Metal-amended
-Si	0.099 ± 0.02 (0.05, 0.14)	6.23 ± 1.32 (3.64, 8.83)	3.68 ± 0.61 (2.47, 4.88)	0	2.27 ± 0.50 (1.29, 3.24)	0.92 ± 0.09 (0.74, 1.11)	0	0.11 ± 0.03 (0.05, 0.16)	0.18 ± 0.02 (0.14, 0.22)	0.009 ± 0.004 (0.0001, 0.02)
+Si	0.07	4.93	3.73	0	2.18	1.1	0.10942	0.08	0.18	0

## Sheet: Table S7_Mean_Phenotype
Factor	Mean ± SE (LL, UL)_Trichome density	Mean ± SE (LL, UL)_Shoot dry biomass
Wall
Unamended
-Si	75 ± 19 (38, 112)	196.23 ± 80.78 (37.90, 354.57)
+Si	186 ± 110 (-30, 403)	154.05 ± 93.64 (-29.48, 337.58)
Metal-amended
-Si	69 ± 14 (42, 96)	60.30 ± 7.18 (46.22, 74.39)
+Si	73 ± 32 (10, 136)	44.87 ± 12.12 (21.11, 68.64)
Best
Unamended
-Si	88 ± 16 (56, 119)	207.43 ± 36.66 (135.57, 279.31)
+Si	70 ± 13 (45, 95)	227.62 ± 31.97 (164.96, 290.28)
Metal-amended
-Si	150 ± 93 (-32, 333)	29.76 ± 3.78 (22.35, 37.16)
+Si	93 ± 24 (45, 140)	32.68 ± 3.88 (25.07, 40.29)
Lan
Unamended
-Si	73 ± 19 (36, 111)	223.23 ± 67.89 (90.15, 356.30)
+Si	88 ± 18 (54, 123)	404.18 ± 39.04 (327.66, 480.70)
Metal-amended
-Si	107 ± 31 (46, 169)	33.23 ± 6.35 (20.78, 45.68)
+Si	140 ± 43 (56, 224)	21.06 ± 3.66 (13.88, 28.23)

## Sheet: Table S8_Mean_SoilpH&Element
Factor	Mean ± SE (LL, UL)_Soil pH	Mean ± SE (LL, UL)_Cd	Mean ± SE (LL, UL)_Zn	Mean ± SE (LL, UL)_Si	Mean ± SE (LL, UL)_Al	Mean ± SE (LL, UL)_Fe	Mean ± SE (LL, UL)_K	Mean ± SE (LL, UL)_Mn	Mean ± SE (LL, UL)_B	Mean ± SE (LL, UL)_Cu	Mean ± SE (LL, UL)_Mg	Mean ± SE (LL, UL)_P	Mean ± SE (LL, UL)_S
Wall
Unamended
-Si	6.2 ± 0.05 (6.1, 6.4)	0.02 ± 0.01 (0.01, 0.04)	5.99 ± 1.75 (2.56, 9.42)	49.17 ± 5.68 (38.03, 60.32)	82.95 ± 10.80 (61.77, 104.13)	41.14 ± 6.42 (28.55, 53.72)	131.68 ± 34.91 (63.25, 200.11)	39.68 ± 5.35 (29.19, 50.17)	0.75 ± 0.13 (0.49, 1.02)	0.55 ± 0.04 (0.47, 0.63)	343.46 ± 74.85 (196.75, 490.17)	70.26 ± 9.26 (52.10, 88.41)	77.39 ± 35.60 (7.60, 147.17)
+Si	6.3 ± 0.12 (6.1, 6.6)	0.02 ± 0.005 (0.01, 0.03)	4.30 ± 0.90 (2.54, 6.07)	57.41 ± 4.15 (49.28, 65.54)	92.13 ± 3.14 (85.97, 98.29)	49.14 ± 2.70 (43.84, 54.45)	137.23 ± 16.32 (105.23, 169.22)	38.88 ± 1.71 (35.53, 42.24)	0.85 ± 0.04 (0.76, 0.93)	0.46 ± 0.02 (0.42, 0.50)	436.47 ± 57.73 (323.32, 549.62)	74.73 ± 4.36 (66.19, 83.27)	65.36 ± 8.09 (49.49, 81.23)
Metal-amended
-Si	6.4 ± 0.05 (6.3, 6.5)	0.03 ± 0.003 (0.03, 0.04)	10.06 ± 1.77 (6.59, 13.52)	86.28 ± 8.34 (69.94, 102.63)	92.58 ± 4.15 (84.45, 100.70)	137.64 ± 1.72 (134.27, 141.01)	162.92 ± 20.34 (123.05, 202.78)	58.27 ± 12.07 (34.61, 81.93)	0.74 ± 0.03 (0.69, 0.80)	0.96 ± 0.11 (0.74, 1.18)	362.49 ± 21.78 (319.80, 405.19)	87.05 ± 11.96 (63.60, 110.50)	123.77 ± 20.90 (82.80, 164.74)
+Si	6.5 ± 0.03 (6.4, 6.5)	0.03 ± 0.003 (0.02, 0.04)	9.20 ± 0.94 (7.35, 11.04)	81.87 ± 6.20 (69.71, 94.02)	89.53 ± 5.77 (78.23, 100.83)	138.70 ± 10.53 (118.06, 159.35)	153.72 ± 13.56 (127.14, 180.30)	45.55 ± 4.52 (36.70, 54.40)	0.74 ± 0.07 (0.59, 0.88)	0.91 ± 0.07 (0.76, 1.06)	353.26 ± 30.55 (293.39, 413.13)	73.68 ± 10.19 (53.71, 93.66)	79.76 ± 16.14 (48.12, 111.41)
Best
Unamended
-Si	6.3 ± 0.02 (6.2, 6.3)	0.03 ± 0.01 (0.02, 0.05)	10.49 ± 1.95 (6.66, 14.31)	59.80 ± 6.24 (47.57, 72.03)	88.31 ± 9.85 (69.01, 107.62)	47.76 ± 3.60 (40.69, 54.82)	131.70 ± 26.39 (79.97, 183.44)	35.97 ± 5.45 (25.29, 46.66)	0.77 ± 0.15 (0.48, 1.06)	0.44 ± 0.02 (0.40, 0.48)	370.73 ± 72.53 (228.58, 512.89)	70.49 ± 5.84 (59.05, 81.94)	75.37 ± 12.77 (50.35, 100.40)
+Si	6.2 ± 0.01 (6.20, 6.25)	0.04 ± 0.01 (0.03, 0.05)	10.54 ± 1.71 (7.19, 13.90)	69.02 ± 3.60 (61.96, 76.08)	96.37 ± 6.87 (82.91, 109.84)	49.58 ± 1.98 (45.70, 53.47)	157.01 ± 50.93 (57.18, 256.84)	35.77 ± 2.19 (31.49, 40.06)	0.83 ± 0.12 (0.59, 1.06)	0.43 ± 0.07 (0.31, 0.57)	442.85 ± 70.62 (304.44, 581.26)	118.80 ± 39.80 (40.80, 196.80)	68.64 ± 12.39 (44.36, 92.93)
Metal-amended
-Si	6.5 ± 0.07 (6.4, 6.6)	0.04 ± 0.002 (0.03, 0.04)	10.73 ± 0.80 (9.16, 12.31)	90.24 ± 5.20 (80.05, 100.43)	102.92 ± 4.28 (94.54, 111.30)	161.55 ± 9.2 (143.52, 179.59)	169.53 ± 8.46 (152.95, 186.11)	61.07 ± 10.64 (40.22, 81.92)	0.84 ± 0.06 (0.71, 0.97)	0.92 ± 0.05 (0.82, 1.02)	398.26 ± 29.06 (341.30, 455.23)	105.95 ± 17.47 (71.70, 140.19)	84.39 ± 29.46 (26.66, 142.13)
+Si	6.5 ± 0.097 (6.3, 6.7)	0.04 ± 0.005 (0.03, 0.05)	12.14 ± 1.23 (9.74, 14.55)	96.43 ± 3.74 (89.09, 103.77)	108.41 ± 6.42 (95.82, 120.99)	168.34 ± 11.80 (145.22, 191.46)	210.44 ± 19.85 (171.53, 249.35)	62.88 ± 4.82 (53.43, 72.32)	0.999 ± 0.10 (0.80, 1.20)	0.96 ± 0.06 (0.84, 1.08)	491.60 ± 42.79 (407.74, 575.46)	79.20 ± 8.09 (63.35, 95.05)	181.39 ± 40.11 (102.76, 260.01)
Lan
Unamended
-Si	6.3 ± 0.03 (6.2, 6.3)	0.03 ± 0.005 (0.02, 0.04)	5.05 ± 0.77 (3.54, 6.55)	54.41 ± 2.32 (49.85, 58.96)	82.80 ± 6.67 (69.72, 95.87)	44.73 ± 4.35 (36.20, 53.27)	114.39 ± 15.25 (84.49, 144.29)	33.85 ± 3.17 (27.63, 40.07)	0.67 ± 0.09 (0.48, 0.85)	0.43 ± 0.03 (0.37, 0.49)	294.56 ± 41.08 (214.04, 375.09)	73.43 ± 4.76 (64.10, 82.75)	62.49 ± 12.60 (37.79, 87.19)
+Si	6.3 ± 0.03 (6.2, 6.3)	0.03 ± 0.002 (0.02, 0.03)	5.54 ± 0.86 (3.86, 7.23)	69.54 ± 3.39 (62.90, 76.18)	94.11 ± 1.96 (90.27, 97.95)	53.44 ± 7.74 (38.27, 68.60)	124.96 ± 10.60 (104.18, 145.75)	44.99 ± 6.77 (31.71, 58.26)	0.74 ± 0.06 (0.62, 0.85)	0.42 ± 0.03 (0.36, 0.48)	400.97 ± 15.19 (371.19, 430.75)	82.16 ± 10.59 (61.39, 102.92)	97.58 ± 32.75 (33.40, 161.77)
Metal-amended
-Si	6.6 ± 0.09 (6.4, 6.7)	0.04 ± 0.003 (0.03, 0.04)	11.56 ± 1.04 (9.52, 13.60)	101.69 ± 24.64 (53.40, 149.99)	100.92 ± 9.84 (81.64, 120.20)	158.36 ± 9.17 (140.39, 176.32)	172.24 ± 14.89 (143.07, 201.42)	49.85 ± 4.88 (40.28, 59.42)	0.80 ± 0.07 (0.66, 0.95)	0.90 ± 0.07 (0.76, 1.05)	385.82 ± 38.36 (310.63, 461.01)	79.70 ± 6.73 (66.51, 92.89)	60.08 ± 7.52 (45.34, 74.82)
+Si	6.4 ± 0.05 (6.3, 6.5)	0.04 ± 0.0002 (0.04, 0.04)	10.25 ± 0.44 (9.39, 11.11)	100.63 ± 1.24 (98.20, 103.05)	104.17 ± 1.54 (101.16, 107.18)	168.28 ± 3.17 (162.06, 174.50)	179.79 ± 5.51 (168.98, 190.60)	54.92 ± 1.31 (52.36, 57.48)	0.87 ± 0.01 (0.84, 0.89)	1.04 ± 0.04 (0.95, 1.13)	414.47 ± 15.11 (384.85, 444.09)	82.13 ± 4.91 (72.50, 91.76)	68.52 ± 17.37 (34.49, 102.56)
